# Supplementary material for: Characterizing informative sequence descriptors and predicting binding affinities of heterodimeric protein complexes
Source: BMC Bioinformatics. 2015 Dec 9;16(Suppl 18):S14. doi: 10.1186/1471-2105-16-S18-S14 (PMC4682391; doi:10.1186/1471-2105-16-S18-S14)
Supplement: Additional file 2 — Statistics of the 14 physicochemical properties for 216 heterodimeric complexes. The additional file contains statistics description for 216 heterodimeric complexes. (*.xls). [file 1471-2105-16-S18-S14-S2.xlsx]

## Sheet: 216complexes_used in SVM-BAC
Column1	Column2	Column3	Column4	Column5	Column6	Column7	Column8	Column9	Column10	Column11	Column12	Column13	Column14	Column15
				Table S1. 14 physicochemical property statistics for 216 protein complexes
PDB_ID	PROP1	PROP2	PROP3	PROP4	PROP5	PROP6	PROP7	PROP8	PROP9	PROP10	PROP11	PROP12	PROP13	PROP14
1ACB	320.78	1.09	309.2	316.28	326.26	-11.69	6728.41	5.514	327.652	303.7	2979.1	219.31	27.76	563.38
1AHW	672.55	-77.36	653.45	645.69	656.69	-10.49	13542.4	22.239	668.126	634.45	5985.1	558.66	117.76	1154.42
1ATN	615.93	6.36	634.91	628.3	648.65	-35.66	12985.1	-8.711	645.417	633.56	6262.2	471.7	79.98	1155.32
1AVX	414.91	6.73	407.14	396.45	400.92	-17.48	8736.81	-2.533	407.312	393.81	3646.4	255.42	39.28	720.62
1AY7	414.91	6.73	407.14	396.45	400.92	-17.48	8736.81	-2.533	407.312	393.81	3646.4	255.42	39.28	720.62
1BJ1	181.3	-9.46	175.2	184.22	187.27	-8.26	3793.58	-2.372	189.136	184.73	1764.2	156.49	28.73	337.3
1BRS	1209.34	-56.3	1128.56	1251.67	1263.27	-84.52	25241.9	-43.439	1264.56	1298.78	12626.2	1083.45	223.76	2316.83
1BVN	668.45	-43.53	634.44	646.63	666.07	-22.13	13741.3	16.873	673.133	635.26	6001.5	530.11	104.56	1165.63
1DFJ	609.77	-12.32	638.29	640.81	653.28	-43.5	12992.2	-33.76	655.54	671.94	6552.2	566.48	136.48	1187.06
1DQJ	588.88	-54.43	557.76	555.89	560.89	-8.73	12008.7	25.85	572.078	539.86	4971.6	457.11	91.87	991.64
1EAW	310.25	-19.88	316.46	305.09	308.43	-12.28	6424.15	-8.336	306.04	309.98	2996.5	312.22	61.74	565.55
1EER	357.08	-1.29	336.43	350.27	355.91	-22.1	7587.75	-11.843	354.286	359.88	3441.5	347.53	78.37	646.19
1EMV	591.13	-2.15	598.02	564.96	581.72	-24.37	12695.8	0.465	576.933	563.63	5396.9	484.65	82.79	1026.73
1EZU	311.73	-4.3	291.02	303.88	305.5	-10.62	6508.83	7.833	310.313	286.43	2673.3	208.51	31.11	540.57
1F34	351.15	-12.77	354.43	340.14	356.84	-8.57	7564.01	4.802	351.988	336.23	3157.3	198.59	17.93	613.19
1FLE	578.12	-36.16	523.48	588.44	567.88	-48.76	11832	-4.724	582.655	560.49	5038.8	343.78	82.29	1085.96
1FSK	588.15	-48.23	559.9	552.41	557.89	-5.79	11836.7	30.968	575.446	528.7	4945	441.05	90.86	982.97
1GPW	306.06	5.81	275.39	295.83	301.87	-15.65	6511.19	-3.041	303.506	301.26	2833.9	233.43	44.24	542.36
1GXD	595.47	-11.73	528.36	621.93	622.34	-45.37	12516.4	-19.31	631.614	651.13	6250.5	469.36	100.88	1139.77
1HCF	231.3	-47.53	231.68	216.47	215.54	-7.7	4634.55	-8.299	210.576	231.69	1998	207.86	58.2	397.77
1I2M	507.94	-1.45	500.84	505.24	517.58	-32.72	10721.9	-19.668	514.561	512.53	4892.7	422.28	70.77	923.52
1IBR	493.98	-4.8	470.27	468.52	479.83	-16.49	10103.3	10.462	487.319	472.28	4455.8	237.77	21.39	846.48
1IQD	595.03	-52.93	563.45	559.74	564.98	-11.1	12060.1	23.072	579.217	546.27	5035.6	442.4	102.36	1003.04
1JIW	306.74	9.56	289.47	297.5	307.45	-10.82	6563.21	5.936	314.095	285.06	2671.2	205.4	34.65	532.13
1JPS	613.23	-49.32	595.45	589.86	605.6	-12.31	12449.8	13.334	612.485	587.4	5603	468.24	89.16	1054.38
1JTG	610.14	-4.22	612.27	595.34	605.04	-37.51	12889.2	-3.383	606.886	604.05	5924	464.62	87.88	1088.41
1K5D	423.75	19.73	432.76	450.7	469.58	-34	9378.3	-31.231	453.877	460.5	4553.3	329.95	52.03	837.03
1KXP	851.1	-11.74	810.92	815.33	825.4	-47.52	17715.8	-14.694	816.214	845.07	8176.4	730.81	136.07	1496.63
1KXQ	364.36	-24.06	329.56	361.31	364.42	-15.78	7944.32	-5.657	359.602	363.84	3203.5	307.74	72.57	655.97
1M10	425.74	-25.14	425.56	427.97	431.98	-24.31	8732.5	-1.565	438.322	430.21	4213.1	381.99	85.58	785.47
1MAH	612.39	-28.21	589	612.93	640.28	-38.02	13074.8	-21.999	618.066	618.14	5811.7	450.7	78.89	1128.65
1NB5	637.25	16.76	659.58	682.73	687.38	-59.56	13549.7	-36.161	683.619	701.22	6872	501.08	88.94	1262.93
1NCA	516.14	-55.65	491.92	495.41	510.04	-7.34	10491.6	20.993	513.925	484.84	4552	390.12	78.82	881.04
1NSN	591.08	-46.09	540.05	580.49	598.71	-17.53	11900.9	16.294	605.965	572.54	5449.6	427.62	84.71	1046.29
1OC0	373.09	-21.27	358.18	351.25	354.11	-8.27	7699.35	10.268	359.968	340.64	3175.4	331.46	64.43	635.99
1OPH	596.14	-54.4	575.18	564.74	567.39	-24.72	12234.4	-2.533	559.386	572.13	5191.1	369.26	59.09	1052.61
1P2C	678.65	-76.92	647.93	655.97	671.86	-14.01	13747.9	16.161	677.395	645.93	6054.8	548.33	115.42	1176.44
1PXV	416.67	-20.3	393.99	428.07	433.64	-24.46	8816.68	-7.12	427.428	429.76	4029.3	294	54.44	788.59
1R0R	756.89	-80.35	796.9	809.57	787.92	-73.35	15946.2	-57.212	767.764	842.67	7851.1	649.57	150.99	1512.43
1RV6	817.53	-35.42	797.95	838.53	835.42	-58.36	16958	-13.348	836.868	839.04	8008.2	640.73	131.54	1535.1
1T6B	640.72	-13.31	642.17	609.38	627.96	-22.39	13727.6	2.371	622.685	607.61	5770.5	540.36	94.89	1109.5
1UUG	483.69	-5.13	464.35	496.01	500.97	-42.6	9827.42	-23.539	507.836	510.95	5106.1	367.99	78.64	922.57
1VFB	607.38	4.49	550.16	598.42	612.32	-37.25	12814.6	-9.976	620.451	626.9	6048.6	430.08	86.12	1095.77
1WDW	383.84	-1.52	367.4	385.07	393.76	-19.05	8022.7	-3.688	391.701	374.81	3622.9	301.99	40.9	693.44
1WEJ	330.29	-12.71	335.88	324.84	331.29	-18.85	7048	-6.153	325.76	328.99	3113.9	287.32	47.49	595.25
1YVB	865.24	-52.21	833.19	823.89	831.39	-16.01	17833.5	26.363	851.792	811.36	7590.9	693.59	139.22	1466.54
1ZLI	597.45	-76.53	570.76	575.54	583.9	-11.34	12049.9	13.383	591.65	574.95	5323.8	489.25	112.02	1033.61
2ABZ	411.2	-0.14	414.65	430.19	449.88	-31.89	8605.33	-7.11	441.175	431.41	4362.7	296.42	60.37	793.24
2B42	630.14	-9.58	640.3	636.05	642.99	-40.56	13113.2	-14.074	636.79	632.47	6181.6	428.3	64.48	1169.47
2GOX	590.24	-49.87	560.59	558.58	562.87	-9.04	11967.5	25.789	577.233	542.7	5033.6	442.13	91.22	996.92
2HRK	271.03	28.23	264.28	274.43	284.32	-19.22	5986.67	-3.538	286.037	266.5	2584.5	141.09	24.18	500.62
2I25	296.16	-17.11	344.28	290.8	295.92	-16.08	6153.51	-0.919	295.758	290.09	2844	248.19	54.5	544.25
2I9B	337.32	-14.52	333.31	323.31	331.61	-8.17	7221.5	8.41	329.201	312.23	2837.5	175.46	14.2	580.81
2J0T	318.58	8.85	331.47	337.99	347.14	-29.71	6822.66	-23.803	337.2	351.6	3584.6	309.33	61.44	626.59
2JEL	288.99	12.43	279.17	305.64	316.5	-20.66	6267.96	-3.713	320.947	299.59	2941.3	228.06	49.34	549.18
2NYZ	316.98	-7.85	311.53	304.81	321.28	-11.21	6787.33	-3.1	318.805	307.22	2957.4	306.72	58.61	559.58
2O3B	929.03	-92.72	1002.54	917.89	917.71	-37.7	19111	-21.058	922.793	937.28	8692.9	716.11	176.58	1688.39
2OUL	419.65	-21.44	395.19	409.08	410.26	-25.97	8793.57	-13.093	409.115	419.87	3871.8	375	86.61	749.47
2OZA	364.73	-22.51	366.42	344.43	355.31	-4.72	7724	6.776	355.06	346.61	3192.6	250.47	36.44	619.91
2PTC	301.15	3.34	277.2	279.3	283	-7.48	6319.82	9.648	290.439	265.14	2428.3	209.94	32.79	502.06
2SIC	298.57	-6.07	309.91	310.28	312.31	-21.91	6346.37	-13.107	312.771	322.72	3142.3	234.38	38.23	571.25
2SNI	373.06	-25.46	352.35	349.9	354.07	-8.96	7692.9	10.624	360.044	338.14	3126.4	310.3	68.51	635.63
2UUY	962.17	19.95	958.66	1010.03	1043.22	-75.07	21107	-69.454	1005.32	1043.19	10248.1	846.64	119.61	1882.85
2VDB	564.05	-62.76	533.83	540.42	546.15	-11.62	11462.4	11.862	550.298	533.73	4962.6	471.08	95.01	968.83
2VIR	785.18	-23.18	816.31	816.06	828.8	-58.29	16373.7	-34.024	817.901	835.29	8180.2	669.7	135.57	1515.74
3BP8	586.94	-52.4	559	555	559.92	-8.96	11971	26.344	570.5	537.27	4975.2	459.1	90.36	991.37
3SGB	353.62	1.34	357.96	349.01	354.37	-21.95	7524.63	-10.069	352.293	349.78	3349	310.82	54.88	645.98
1AVW	385.31	-2.6	362.59	384.95	386.47	-19.77	8237.83	1.627	388.4	374.03	3627.5	375.46	65.54	703.02
1BQL	379.58	2.08	370.1	373.09	382.93	-13.51	7922.99	6.464	388.152	370.33	3724.7	325.48	49.13	677.77
1BTH	595.33	-5.07	539.5	561.76	578.22	-17.05	12566.9	9.14	583.194	568.76	5383.1	385.13	49.75	1002.67
1CSE	735.81	-66.95	689.74	706.92	707.1	-19.88	15110.7	30.68	721.242	677.04	6155.4	542.29	114.64	1263.3
1FDL	334.77	-8.42	340.22	359.47	369.97	-29.11	7103.34	-20.452	358.571	364.35	3607.7	315.04	60.5	673.94
1FSS	310	9.09	333.79	330.78	334.56	-26.4	6359.5	-15.707	328.674	327.54	3401.7	262.37	39.49	612.81
1HWG	264.29	-21.27	266.17	249.87	250.97	-7.43	5613.81	5.134	252.477	241.41	2146.6	221.19	60.87	452.21
1IGC	451.84	-56.13	418.72	427.86	419.01	-22.03	9448.96	12.948	427.579	407.58	3399.5	329.5	104	775.5
1JHL	297.59	-15.53	300.01	293.56	299.52	-15.63	6282.32	-0.746	298.521	300.79	2861.8	214.92	48.98	540.18
1PPF	531.23	-42.83	497.81	518.06	533.64	-11.77	10866.6	12.949	536.905	509.95	4815.2	381.6	65.99	929.86
1STF	301.72	1.04	286.28	289.74	286.58	-17.84	6369.38	0.37	290.428	291.75	2765.1	222.02	37.14	526.97
1TBQ	846.28	-32.18	797.86	859.08	883.32	-42.27	17581.5	7.472	893.468	851.96	8124.2	567.19	96.76	1546.53
1TEC	385.35	-34.96	396.78	376.28	377.38	-15.47	7989.21	-4.305	380.908	386.31	3595.6	287.22	56.16	680.81
1TPA	355.37	-6.08	366.94	349.32	353.41	-19.88	7652.14	-6.196	347.972	350.14	3386	300.19	44.31	639.78
1YQV	685.78	4.74	715.48	721.98	734.4	-58.79	14457.4	-33.511	728.77	739.3	7408.2	636.76	132.12	1345.72
2KAI	301.15	3.34	277.2	279.3	283	-7.48	6319.82	9.648	290.439	265.14	2428.3	209.94	32.79	502.06
3HFM	351.15	-12.77	354.43	340.14	356.84	-8.57	7564.01	4.802	351.988	336.23	3157.3	198.59	17.93	613.19
3HHR	392.32	-11.85	376.15	379.37	388.86	-11.7	8312.78	4.912	387.583	378.53	3429.4	193.96	11.05	682.72
4HTC	364.51	-14.96	360.28	354.28	364.67	-10.24	7701.35	-4.356	362.773	360.29	3255.3	213.17	23.15	640.22
4SGB	342.7	19.53	325.94	308.78	329	-6.46	7225.12	15.349	334.922	290.92	2989.7	365.41	49.71	562.95
4TPI	296.23	7.45	269.41	274.13	278.92	-6.45	6261.14	11.895	286.752	254.95	2336.7	213.38	27.09	489.13
1BGX	587.8	-19.35	600.11	646.34	637.9	-70.46	12386	-32.834	616.916	637.74	6312.4	547.01	117.48	1201.99
1BKD	738.72	-30.76	704.83	711.64	730.83	-14.08	15096.3	23.212	747.354	699.82	6712	510.04	88.09	1264.6
1CGI	830.02	48.59	832.15	881.91	904.41	-67.38	17725.9	-48.086	899.921	893.91	8656.3	512.56	72.87	1649.6
1N8O	595.59	-51.18	571.76	556.5	561.24	-7.54	12001	28.519	579.928	540.26	5010.4	441.41	99.2	992.58
1RRP	390.87	-20.49	394.71	394.92	400.38	-23.96	8061.1	-3.766	404.8	397.29	3913.3	362.75	81.59	726.14
1Y64	261.32	-18.68	239.55	240.01	246.62	1.73	5588.4	16.97	248.826	223.74	1975.3	133.24	18.61	420.47
2FD6	368.87	-17.1	354.22	358.08	358.21	-20.24	7834.09	-11.186	357.772	365.6	3359.1	334.3	71.96	656.95
2SEC	259.72	-14.81	232.33	234.14	239.17	2.47	5543.53	16.505	243.941	222.2	1927.3	140.68	21.97	410.32
2TPI	308.44	-0.35	286.37	284.7	288.56	-7.84	6435.21	8.953	295.074	271.88	2470.5	212.39	36.14	512.83
7CEI.	295.68	-67.26	314.54	291.19	284.87	-18.47	6014.69	-21.028	271.847	314.63	2713.8	294.41	94.31	545.17
1OP9	258.83	-13.39	245.53	249.04	255.72	-8.78	5524.89	2.404	254.096	242.67	2193.6	241.3	52.7	457.76
1XG2	469.68	-10.92	461.38	466.15	476.6	-22.85	9810.1	-6.098	474.033	469.24	4438.4	339.26	61.92	858.41
1Y6K	362.95	-16.73	374.46	374.62	382.24	-24.39	7619.76	-4.131	381.441	374.24	3696.2	312.1	72.1	692.08
2V9T	334.28	-7.19	337.76	337.42	331.11	-25.15	6956.54	-9.545	339.006	344.79	3313.3	238.72	64.57	623.68
2VLQ	231.36	-48.65	231.46	216.59	215.11	-7.57	4635.34	-8.435	210.314	231.94	1984.8	207.86	58.48	397.9
3CQC	459.15	-19.55	481.41	499.35	493.77	-55.01	9540.51	-35.815	482.445	510.79	5057.5	438.99	84.03	950.54
3FPU	179.44	-18.99	173.04	170.27	168.39	-7.48	3697.16	4.678	171.24	168.17	1491.9	137.17	38.85	307.82
3JZA	362.36	-21.16	388.64	372.75	374	-24.1	7551.84	-12.641	365.63	372.37	3622.7	319.98	61.12	690.14
3K1R	249.47	1.21	243.01	263.48	270.47	-22.84	5202.41	-19.33	269.596	277.02	2700.9	193.41	48.33	494.51
3NVN	876.29	-15.74	847.56	859.91	868.04	-39.31	18287.6	-7.404	879.237	866.33	8259.3	691.7	136.86	1566.7
1A2K	358.62	-10	367.03	393.06	392.81	-35.01	7694.73	-28.514	379.821	404.75	3838.3	243.12	40.4	731.46
1AK4	303.93	-4.4	305.38	310.1	314.56	-17.88	6689.94	-10.633	309.027	321.38	2989	212.53	34.66	567.12
1AKJ	614.09	-55.39	585.12	612.61	624.78	-32.88	12635	0.635	624.07	624.06	6074.9	574.07	140.03	1126.06
1AVZ	205.87	-13.06	203.28	206.36	208.84	-14.19	4332.1	-6.78	207.704	217.48	2147.5	204.51	37.69	380.71
1B6C	433.89	-3.41	427.14	447.15	458.89	-28.12	9284.04	-18.937	451.807	456.73	4395.8	390.14	79.52	827.28
1BUH	356.16	20.22	356.72	374.89	388.29	-33.6	7436.48	-22.972	384.805	391.92	4150.6	346.51	64.23	698.19
1BVK	372.11	-20.93	349.34	352.1	359	-8.38	7711.5	10.537	364.779	341.81	3172.4	308.79	70.9	637.8
1CBW	306.8	7.14	282	301.53	305.09	-12.63	6462.06	6.189	307.789	286.15	2737.4	209.57	28.06	538.56
1E4K	640.41	-51.06	630.2	625.61	639.12	-29.41	12918.9	-0.91	648.7	637.75	6186	559.39	127.02	1126.89
1E6E	573.86	-21.2	534.91	584.12	593.79	-38.47	12048.8	-26.99	590.831	611.65	5646.2	370.29	89.1	1077.47
1E6J	650.72	-49.66	618.81	639.59	649.37	-16.06	13304.6	16.96	663.684	640.28	6013.9	515.79	96.84	1147.72
1E96	371.99	26.23	367.56	396	404.95	-36.89	7839.28	-25.636	397.93	402.19	4177.4	380.01	65.62	737.04
1EFN	207.26	-8.22	206.57	209.46	211.25	-15.72	4366.56	-7.983	209.926	221.25	2209.4	211.44	36.49	387.84
1EWY	394.25	-19.2	391.6	398.09	404.05	-21.98	8356.54	-17.681	398.782	412.34	3861.3	353.09	64.06	732.91
1F6M	416.89	-9.35	428.04	426.74	426.55	-27.22	8990.2	-18.85	418.451	433.99	4049.3	265.33	41.86	789.92
1FC2	287.2	-35.65	289.74	279.7	280.53	-15.33	5766.8	-4.154	284.835	291.48	2726	240.51	63.45	509.01
1FFW	240.24	-11.91	240.06	264.2	263.61	-21.54	5105.09	-18.225	257.036	272.35	2541.3	159.43	30.3	489.64
1FQJ	446.71	8.84	470.98	470.96	481.96	-38.28	9468.82	-22.724	468.669	473.12	4789.8	437.83	83.61	883.51
1GCQ	137.43	-5.6	141.67	129.56	131.79	-7.34	2993.89	-1.458	131.217	140.2	1333.7	113.24	22.77	235.41
1GLA	633.52	4.92	651.14	669.09	685.73	-39.71	13855.8	-34.997	668.419	680.47	6530.4	524.64	80.14	1228.35
1GRN	374.36	6.06	374.53	394.87	404.6	-31.72	7753.88	-17.746	407.481	408.98	4162.3	267.88	52.88	724.35
1H1V	692.44	-32.73	674.39	701.21	714.68	-37.12	14720.2	-22.368	705.492	729.43	6789.9	567.95	107.6	1292.31
1H9D	259.55	-20.89	255.72	267.83	273.07	-17.84	5542.53	-10.221	269.961	280.29	2592.2	213.38	67.36	494.98
1HE8	1075.38	5.88	1104.51	1129.14	1157.12	-90.15	22464.1	-53.797	1139.75	1143.46	11487.9	953.85	192.17	2103.55
1I4D	601.09	-48.01	590.53	642.19	646.32	-55.07	12526.3	-35.855	634.72	652.14	6335.1	553.18	130.39	1205.55
1IB1	655.56	-65.36	653.52	691.95	687.78	-54.75	13807.9	-27.651	676.313	703.84	6516.3	576.85	130.09	1297.75
1IJK	446.08	6.04	444.2	459.21	471.12	-36.01	9285.61	-13.511	463.791	458.99	4658.9	465.34	84.07	851.87
1JMO	768.97	-5.9	805.67	785.26	801.7	-56.73	16229.6	-29.241	790.788	800.3	7937.9	644.61	139.64	1457.43
1JWH	752.24	0.81	788.36	756.5	785.39	-61.25	15912.9	-27.569	776.937	789.7	7941.2	733.46	160.52	1421.54
1KAC	318.25	-7.55	308.8	307.41	313.35	-10.15	6456.8	1.461	322.388	309.61	2989.5	208.83	34.67	552
1KKL	688.45	-26.49	742.04	710.3	729.9	-44.67	14828.7	-31.987	709.167	719.52	6761.1	446.87	84.81	1318.74
1KLU	604	-34.64	652.82	605.75	627.48	-36.92	12745.7	-13.338	612.944	612.92	6122.6	563.62	120.31	1109.03
1KTZ	243.38	1.14	243.11	237.1	233.92	-16.23	5012.79	5.404	241.07	228.42	2201.9	180.88	40.28	424.97
1LFD	244.9	-10.33	264.99	251.56	260.98	-16.89	5152.18	-12.346	253.233	254.89	2420.1	212.5	50.77	470.5
1MLC	594.83	-57.88	563.52	560.59	563.21	-8.34	12083.3	26.96	577.9	544.95	4975.9	435.11	94.9	1000.82
1MQ8	453.62	-21.76	436.52	469.23	478.67	-29.6	9283.8	-12.409	479.538	475.72	4604.9	304.49	68.75	855.63
1NVU	1229.44	-29.14	1282.54	1288.96	1314.96	-86.8	26189.1	-67.732	1319.88	1354.32	13158	1140.36	279.16	2388.2
1NW9	378.53	-4.83	360.29	373.45	374.8	-24.86	7898.27	-3.977	375.331	375.02	3631.9	283.19	49.88	687.02
1PVH	371.42	-2.92	380.06	370.94	372.35	-21.64	7695.37	-5.895	376.991	369.88	3681.5	321.26	63.4	675.04
1QA9	195.59	-26.7	212.34	195.25	196.9	-11.13	3897.99	-9.222	190.258	198.75	1929.3	210.96	47.9	364.53
1R6Q	222	-6.65	239.86	252.32	257.89	-25.7	4788.35	-11.769	250.191	252.71	2524.3	171.61	36.93	472.49
1RLB	670.91	-32.97	660.76	682.1	697.3	-31.9	14186.6	-7.345	686.088	690.88	6698.3	552.38	91.72	1233.06
1S1Q	217.38	6.36	216.74	218.81	229.09	-12.68	4483.77	-9.668	231.19	226.96	2310.3	188.65	36.95	399.96
1US7	447.16	-36.1	467.53	479.8	485.86	-38.34	9509.9	-30.433	468.481	493.48	4656	422.48	91.95	897.13
1WQ1	462.94	-6.79	489.22	503.49	512.76	-41.04	9789.91	-20.601	508.239	501.47	4957.3	368.08	81.49	936.69
1XD3	287.95	-19.32	300.45	305.79	306.75	-23.39	6076.78	-16.038	302.582	316.75	3013.9	228.44	49.25	567.3
1XQS	442.19	-33.77	423.57	471.67	475.03	-45.32	9323.03	-25.703	461.581	474.63	4372.6	303.24	86.67	893.84
1Z0K	232.48	-19.45	235.3	240.03	241.76	-15.79	4904.45	-9.319	236.086	240.2	2241.4	187.92	42.54	450.74
1ZHI	348.36	-14.92	371.72	362.5	365.69	-31.34	7280.94	-23.034	358.233	375.48	3751.5	353.84	81.34	679.46
1ZM4	1005.97	-6.44	990.06	1041.21	1074.29	-70.11	21338.4	-56.628	1052.53	1086.72	10438.1	757.7	145.76	1924.96
2A9K	409.5	-39.92	421.05	405.25	411.53	-19.63	8636.83	-12.666	400.164	414.54	3788.6	326.1	70.47	754.05
2AJF	774.56	-6.93	817.66	776.08	788.68	-55.85	16314.4	-8.742	782.948	781.18	7959.6	737.88	127.86	1433.26
2AQ3	363.48	-43.8	392.25	344.57	355.69	-13.69	7517.82	-0.753	346.26	341.29	3257.8	335.65	73.99	634.04
2B4J	406.88	5.26	423.81	431.78	445.69	-25.15	8873.59	-20.342	432.694	427.02	4107.7	357.46	53.23	793.4
2BTF	499.72	5.64	493.33	511.44	526.72	-29.69	10690.3	-11.261	518.907	516.28	4984.4	370.88	58.26	938.73
2C0L	413.85	-27.13	395.62	426.93	421	-37.13	8715.22	-20.414	414.817	438.88	4068.2	295.06	60.76	803.74
2FJU	953.46	-21.69	953.66	974.51	990.08	-71.36	19784.7	-29.086	987.998	1012.61	9992.6	760.14	153.71	1798.34
2HLE	317.6	-8.65	314.87	326.3	333.94	-23.64	6681.33	-10.445	327.815	327.29	3267.6	309.41	59.73	602.6
2HQS	544.66	-46.53	542.31	523.03	542.44	-22.1	11322.5	-6.173	536.868	545.54	5009.7	382.24	88.09	967.1
2MTA	593.05	0.97	578.85	600.55	609.91	-39.48	12567.2	-15.142	602.985	623.52	5997.3	430.85	72.52	1099.95
2OOB	118.66	-8.85	119.61	127.86	127.92	-9.24	2556.7	-10.718	125.18	134.92	1226.5	91.95	21.15	239.15
2OOR	860.3	26.36	851.01	950.43	978.76	-71.35	19003.4	-56.994	941.57	973.92	9250.2	537.91	55.19	1740.53
2PCB	407.31	-39.57	420.6	396.56	397.15	-24.23	8551.04	-17.023	385.193	413.75	3944.2	394.94	82.17	734.62
2PCC	415.33	-40.14	429.35	400.03	399.98	-24.48	8682.01	-13.563	389.651	415.31	3959	389.1	82.11	741.63
2TGP	308.5	-0.27	286.64	284.78	288.5	-7.96	6430.42	8.749	294.722	271.72	2473.7	213.61	35.31	512.85
2VIS	738.63	-27.48	709.71	712.23	730.66	-14.06	15156.2	23.535	748.709	699.44	6717.1	510.04	87.55	1264.96
2WPT	229.01	-47.07	228.49	216.02	213.21	-10.09	4620.52	-13.381	206.947	236.31	2023.5	227.31	68.3	401.12
3BZD	361.02	-41.38	394.07	342.01	352.75	-14.12	7463.09	0.383	343.67	338.01	3265.7	346.02	75.07	629.08
3CPH	655.06	-12.5	674.59	656.09	673.47	-35.97	13649.5	-26.022	663.229	666.91	6502.3	545.13	99.65	1215.11
1A0O	241.1	-12.29	239.92	264.03	263.41	-21.3	5111.98	-18.199	257.495	273.27	2546.5	159.43	30.93	488.85
1DKG	718.55	-59.12	760.77	780.12	781.18	-60.62	15455.1	-62.517	756.006	825.86	7367.1	500.68	117.95	1451.34
1GUA	236.35	-6.69	245.61	248.44	257.1	-20.83	5017.54	-11.836	249.411	245.21	2347.3	186.88	46.34	464.07
1MDA	603.26	-11.17	570.56	591.51	585.94	-29.05	12645.3	9.274	587.564	587.94	5320.3	318.54	35.06	1075.58
1MEL	297.14	-14.15	279.67	273.6	277.77	-6.6	6347.83	8.08	278.718	265.28	2360	245.49	47.45	499.34
1NMB	738.84	-43.4	727.8	697.91	703.72	-13.69	15386.6	23.03	725.419	684.94	6284.9	580.5	126.11	1255.92
1YCS	439.92	-21.78	431.23	437.83	442.8	-26.92	9299.92	-5.482	446.248	445.88	4112	338.94	84.67	801.44
1AZS	800.82	-16.38	868.21	834.14	850.26	-64.42	17294.1	-33.021	827.434	834.8	8068	681.78	149.27	1554.76
1DE4	1619.12	-24.33	1669.04	1646.88	1687.66	-113.86	33715.6	-42.14	1663.59	1663.79	16891.5	1406.61	263.43	3048.04
1EFU	616.14	-4.13	625.37	667.23	686.8	-47.32	13694.2	-51.031	655.52	690.5	6448.6	457.83	66.78	1230.47
1FAK	618.9	-26.84	590.45	613.39	622.13	-30.36	12952.2	-0.589	626.924	603.66	5704.3	501.09	107.46	1110.3
1GHQ	433.28	8.23	418.69	440.99	450.5	-30.12	9110.03	-12.06	450.403	446.96	4431.3	363.67	60.98	813.4
1GP2	738.89	-7.01	768.79	767.52	771.72	-55.42	15613.7	-16.622	755.73	751.15	7268.5	575.5	121.25	1423.84
1HE1	295.64	-4.96	273.68	310.9	316.6	-21.21	6187.76	-13.442	315.309	316.5	3005.3	212.84	40.68	574.48
1R8S	352.88	-13.77	383.23	367.04	368.8	-33.04	7596.42	-20.54	360.985	375.59	3621.8	289.24	71.04	691.02
1SBB	491.95	-56.88	517.31	471.19	485.73	-22.5	10069.4	-4.007	475.788	476.13	4603.1	493.99	118.25	870.2
1TMQ	615.79	-24.87	616.18	580.72	589.85	-28.21	13152.2	-0.453	587.183	586.19	5268.8	372.38	74.75	1065.41
2OT3.	423.86	-6.69	447.41	444.32	453.22	-32.28	8994.77	-20.011	445.026	445.63	4375.6	409.96	92.14	825.43
1AXI	424.35	-24.95	423.7	426.79	432.19	-22.98	8740.69	0.159	439.436	428.58	4187.9	377.8	86.79	782.7
1J7D	291.52	-8.67	291.39	296.78	296.77	-19.87	6175.95	-14.592	301.442	319.65	2992.7	243.14	56.45	545.56
1USU	411.75	-10.08	447.37	428.44	434.43	-32.33	8538.6	-23.703	424.497	438.96	4443.4	391.22	74.6	797.4
1VET	233.94	11.63	237.2	249.49	255.98	-21.05	4951.39	-9.118	252.649	246.2	2500.8	157.81	19.67	464.31
2J12	326.94	-2.36	341.17	320.74	325.68	-14.08	6714.15	-3.529	327.666	320.44	3221.2	280.05	48.05	582.24
2OMZ	577.86	-29.63	621.95	574.75	559.74	-25.03	11683.3	-3.758	585.217	572.85	5444.8	260.95	56.03	1038.12
2P45	257.9	-37.69	244.66	245.81	253.99	-5.54	5410.46	9.23	249.432	235.77	2024.8	214.07	51.53	448.11
2QNA	778.62	-10.99	793.21	832.67	838.16	-72.75	16320.7	-34.421	832.21	836.59	8022.6	561.07	108.86	1553.12
2UYZ	232.25	-13.69	226.21	236.16	237.03	-16.74	4869.47	-12.631	236.49	252.35	2377.1	226.06	51.95	438.16
2V8S	232.55	-43.63	247.89	242.49	241.42	-20.1	4875.97	-15.966	232.301	254.17	2321.1	257.72	75.63	460.77
2VSM	566.1	22.38	572.03	550.93	568	-28.81	11803.9	-7.246	577.617	553.01	5520.7	467.03	85.02	1005.8
2WO3	343.57	-15.39	354.33	338.74	348.13	-18.54	7393.19	-5.677	344.937	348.58	3374	323.19	73.43	622.91
2WWX	379.98	-17.24	404.12	392.63	394.98	-26.47	7903.48	-14.846	387.138	394.31	3852	338.17	65.83	727.5
2WY8	365.36	-15.87	382.44	390.14	397.23	-34.84	7708.36	-23.866	384.971	399.78	3895.2	331.29	69.81	736.13
3BEG	489.6	-11.32	480.49	492.28	502.18	-30.38	10303.9	-20.928	498.836	508.74	4957.4	473.07	102.22	908.25
3BLH	563.42	11.69	576.38	592.51	603.02	-51.12	11808.8	-28.526	600.915	600.68	6126.7	530.08	110.43	1102.38
3BN3	361.57	-15.17	340.58	375.15	378.32	-27.69	7523.49	-15.103	377.567	391.13	3772	278.46	78.38	697.54
3CX8	517.18	-15.28	540.71	534.68	547.86	-45.64	10816.6	-33.648	539.951	558.78	5455.1	440.81	118.44	1013.08
3DOE	339	-5.87	358.39	356.42	356.44	-32.37	7063.15	-14.004	349.559	355.23	3568.3	260.9	48.06	673.59
3GQI	536.81	-24.99	548.17	549.67	558.19	-44.68	11340.3	-22.74	549.179	568.91	5530.2	493.19	111.76	1026.91
3MCA	956.16	-55.34	1007.18	976.4	994.15	-61.42	19825.6	-40.471	979.128	993.93	9511.6	772.27	169.54	1808.52
	Prop1	Normalized frequency of beta-turn (Chou-Fasman, 1978a)
	Prop2	Normalized hydrophobicity scales for alpha/beta-proteins (Cid et al., 1992)
	Prop3	Normalized frequency of zeta R (Maxfield-Scheraga, 1976)
	Prop4	Normalized frequency of alpha-helix in all-alpha class (Palau et al., 1981)
	Prop5	Normalized frequency of beta-sheet in all-beta class (Palau et al., 1981)
	Prop6	Weights for beta-sheet at the window position of -4 (Qian-Sejnowski, 1988)
	Prop7	Value of theta(i) (Rackovsky-Scheraga, 1982)
	Prop8	Principal component IV (Sneath, 1966)
	Prop9	Normalized frequency of extended structure (Tanaka-Scheraga, 1977)
	Prop10	Normalized positional residue frequency at helix termini C"' (Aurora-Rose, 1998)
	Prop11	Side-chain contribution to protein stability (kJ/mol) (Takano-Yutani, 2001)
	Prop12	Amphiphilicity index (Mitaku et al., 2002)
	Prop13	Apparent partition energies calculated from Chothia index (Guy, 1985)
	Prop14	Average medium-range contacts
